# Supplementary material for: Observations of a Magellanic Corona
Source: Nature. 2022 Sep 28;609(7929):915–8. doi: 10.1038/s41586-022-05090-5 (PMC9519455; doi:10.1038/s41586-022-05090-5)
Supplement: Supplementary file 2 — Source data Fig. 1 [file 41586_2022_5090_MOESM2_ESM.csv]

SOURCE	GAL_LON	GAL_LAT	MEAN_CIV_V	LOG_N_CIV	LOG_N_ERR_CIV	LOG_N_SiIV	LOG_N_ERR_SiIV
PKS0637-75	286.3683639918138	-27.158416955795435	315.21209141225086	13.847500042416913	0.21486380232322203	13.023835640364153	0.5834980364754688
HE0246-4101	250.16044154586777	-62.40148587222074		12.981771111610092	-1.0	12.90625051328287	0.09087708138797361
RBS144	299.48369588633375	-65.83616648873654	181.12309569155778	13.111985886935148	0.13628899426228863	12.19051614380182	-1.0
PKS0552-640	273.4655755409904	-30.611442195488028	361.99659836006555	13.874675995667005	0.1846756233686016	12.451331517447395	0.18747038876643973
PKS0202-76	297.54865746073773	-40.04515968380045	275.8650137714024	13.445831605889019	0.21566071528656142	12.818391107782787	0.22672379738340956
HE0003-5023	320.7097875454362	-65.40537537289745		12.538038259787562	-1.0	12.073105125154955	-1.0
UVQSJ045415.95-611626.6	271.0248410882538	-37.52817534430682	307.48272994554424	14.106928282483716	0.3221484981549086	13.601378425530443	0.2560723384224948
HE0419-5657	266.78112190775676	-42.762544765839685	329.68924259888325	13.865607182101732	0.11696847562884218	12.781366779362521	0.11703831008786349
UKS0242-724	291.8093628269552	-42.35148126069643	253.08480996499642	13.405114970501591	0.7636891540146997	12.858157695021053	0.33075457938333414
IRAS_F21325-6237	331.1424775197602	-42.52251342159816	170.14907227378353	13.315473380738938	0.04335530835432501	12.169977678956245	0.13423564553630354
IRAS_Z06229-6434	274.31153652548835	-27.319444946822628	378.3692426000899	13.897890478459034	0.18643250259978408	13.121418964555762	0.37282317366926704
RBS567	261.21589240825233	-40.92661950905554		12.675458409711183	-1.0	12.283133967782279	-1.0
PKS0558-504	257.96228317383594	-28.5693213366655		12.806466720379047	-1.0	12.19892761292134	-1.0
RX_J0503.1-6634	277.1768271733181	-35.42116618110503	308.35051763506965	12.75016895335454	-1.0	12.286171975979341	-1.0
1H0419-577	266.9870421132559	-41.99638556819979	333.49968535836604	13.675990534124011	0.04654523435051875	12.992088902223397	0.06577087410373186
RBS1992	313.2923019575696	-44.8373066180388	208.68188620663932	13.57172966998229	0.13410556862175538	12.861387281550455	0.08349049816001465
ESO031-G08	290.3278198978021	-40.793821237984595	259.7551287001724	14.114925443529923	0.32207995742819107	13.615831992281493	0.5922996544032593
PKS0355-483	256.1568695618016	-48.450767848476254	203.39970137095057	13.243179578464279	0.09594515224908726	12.168937867401244	-1.0
HE0153-4520	271.7954673615027	-67.97508871774224		12.382112817141929	-1.0	12.224107702223227	0.13778394797812857
HE0439-5254	260.6928758260987	-40.901027698448594	273.0290384594306	13.523974178912976	0.0869560075409145	13.095891642781881	0.081634844084892
HE0038-5114	307.1282046456218	-66.07444852080256		12.827551043568928	-1.0	12.648789979541382	-1.0
HE0226-4110	253.94058567284753	-65.7746660810044	181.81216941962992	13.31931396304204	0.20212538929445734	12.702743790519209	0.10709768972633882
HE2336-5540	322.8252451074142	-58.85345393202218		12.709070030741062	-1.0	12.372347443650337	-1.0
RBS563	272.2534574951499	-39.225873407633834	268.4871499428547	14.427688480087383	0.4043925260579621	13.648056749800292	0.34919160070023314
HE0331-4112	246.32548560677466	-54.14022982797657		12.496237739603112	-1.0	12.214410250674408	-1.0
HE0435-5304	261.0242746528021	-41.37452175306388	298.5031358597029	13.7586109941788	0.3907121155591171	13.014665215311767	0.6973423974034462
HE2305-5315	332.34269785490454	-57.8768415375485		12.499041924375305	-1.0	12.967855222253293	-1.0
FAIRALL9	295.0728622173871	-57.826519204868426	185.3046370781212	12.240429370577976	-1.0	11.881228590375333	-1.0
