# Supplementary material for: Observations of a Magellanic Corona
Source: Nature. 2022 Sep 28;609(7929):915–8. doi: 10.1038/s41586-022-05090-5 (PMC9519455; doi:10.1038/s41586-022-05090-5)
Supplement: Supplementary file 3 — Source data Fig. 2 [file 41586_2022_5090_MOESM3_ESM.csv]

SOURCE	RHO_LMC	LOG_N_CIV	LOG_N_ERR_CIV	LOG_N_SiIV	LOG_N_ERR_SiIV	LOG_N_OVI	LOG_N_ERR_OVI
PKS0637-75	6.6777271801538625	13.847500042416913	0.21486380232322203	13.023835640364153	0.5834980364754688
HE0246-4101	28.825902516579085	12.981771111610092	-1.0	12.90625051328287	0.09087708138797361
RBS144	28.589275460501888	13.111985886935148	0.13628899426228863	12.19051614380182	-1.0	13.874134462156777	0.10900524502448398
PKS0552-640	5.548363813437074	13.874675995667005	0.1846756233686016	12.451331517447395	0.18747038876643973	14.390315012963955	-1.0
PKS0202-76	13.323103840073875	13.445831605889019	0.21566071528656142	12.818391107782787	0.22672379738340956
HE0003-5023	32.46658316833735	12.538038259787562	-1.0	12.073105125154955	-1.0
UVQSJ045415.95-611626.6	7.81682092525412	14.106928282483716	0.3221484981549086	13.601378425530443	0.2560723384224948
HE0419-5657	12.60769839918824	13.865607182101732	0.11696847562884218	12.781366779362521	0.11703831008786349
UKS0242-724	11.269701561478525	13.405114970501591	0.7636891540146997	12.858157695021053	0.33075457938333414
IRAS_F21325-6237	32.54348516038416	13.315473380738938	0.04335530835432501	12.169977678956245	0.13423564553630354	14.039211020145878	0.10288314726215396
IRAS_Z06229-6434	6.700034413319749	13.897890478459034	0.18643250259978408	13.121418964555762	0.37282317366926704	14.63333956100153	0.13218352858898028
RBS567	14.877803626252826	12.675458409711183	-1.0	12.283133967782279	-1.0
PKS0558-504	16.91921031841738	12.806466720379047	-1.0	12.19892761292134	-1.0	12.914220330991894	-1.0
RX_J0503.1-6634	3.241461709164052	12.75016895335454	-1.0	12.286171975979341	-1.0	14.114327254764666	-1.0
1H0419-577	12.114490466845396	13.675990534124011	0.04654523435051875	12.992088902223397	0.06577087410373186	14.267693221735172	0.16597610524898238
RBS1992	23.445727936487877	13.57172966998229	0.13410556862175538	12.861387281550455	0.08349049816001465	15.075082925859297	-1.0
ESO031-G08	9.674760712035155	14.114925443529923	0.32207995742819107	13.615831992281493	0.5922996544032593	14.56010004572661	0.10270130055807847
PKS0355-483	20.290149938607478	13.243179578464279	0.09594515224908726	12.168937867401244	-1.0	14.041377937191879	-1.0
HE0153-4520	28.995183613339826	12.382112817141929	-1.0	12.224107702223227	0.13778394797812857	14.150700837668193	-1.0
HE0439-5254	15.177119608791473	13.523974178912976	0.0869560075409145	13.095891642781881	0.081634844084892
HE0038-5114	29.95435470749625	12.827551043568928	-1.0	12.648789979541382	-1.0
HE0226-4110	29.76644105187034	13.31931396304204	0.20212538929445734	12.702743790519209	0.10709768972633882	13.719422057820132	0.12900378017145966
HE2336-5540	30.93240492300965	12.709070030741062	-1.0	12.372347443650337	-1.0	14.118326289010186	-1.0
RBS563	7.9683810216517355	14.427688480087383	0.4043925260579621	13.648056749800292	0.34919160070023314	14.11068375722948	-1.0
HE0331-4112	26.56171394710281	12.496237739603112	-1.0	12.214410250674408	-1.0
HE0435-5304	15.128939691763026	13.7586109941788	0.3907121155591171	13.014665215311767	0.6973423974034462
HE2305-5315	33.87458047058687	12.499041924375305	-1.0	12.967855222253293	-1.0
FAIRALL9	22.57115261596285	12.240429370577976	-1.0	11.881228590375333	-1.0	13.447435478369641	-1.0
