# Supplementary material for: Observations of a Magellanic Corona
Source: Nature. 2022 Sep 28;609(7929):915–8. doi: 10.1038/s41586-022-05090-5 (PMC9519455; doi:10.1038/s41586-022-05090-5)
Supplement: Supplementary file 4 — Source data Fig. 3 [file 41586_2022_5090_MOESM4_ESM.csv]

SOURCE	RHO_LMC	CIE_LOG_N_HII	CIE_LOG_N_ERR_HII	ISOB_LOG_N_HII	ISOB_LOG_N_ERR_HII	ISOCh_LOG_N_HII	ISOCh_LOG_N_ERR_HII	CIE_CORONA_LOG_N_HII	ISOB_CORONA_LOG_N_HII	ISOCh_CORONA_LOG_N_HII	CIE_CORONA_LOG_N_ERR_HII	ISOB_CORONA_LOG_N_ERR_HII	ISOCh_CORONA_LOG_N_ERR_HII
PKS0637-75	6.6777271801538625	18.53168780844792	0.21486380232322203	19.59409086526601	0.21486380232322203	19.625386068748355	0.21486380232322203
HE0246-4101	28.825902516579085	17.665958877641096	-1.0	18.72836193445919	-1.0	18.75965713794153	-1.0
RBS144	28.589275460501888	17.796173652966154	0.13628899426228863	18.858576709784245	0.13628899426228863	18.88987191326659	0.13628899426228863	17.851696002241177	18.92168337242635	18.958825180430914	0.10900524502448398	0.10900524502448398	0.10900524502448398
PKS0552-640	5.548363813437074	18.55886376169801	0.1846756233686016	19.621266818516105	0.1846756233686016	19.652562021998445	0.1846756233686016	18.367876553048355	19.43786392323353	19.47500573123809	-1.0	-1.0	-1.0
PKS0202-76	13.323103840073875	18.130019371920024	0.21566071528656142	19.19242242873812	0.21566071528656142	19.22371763222046	0.21566071528656142
HE0003-5023	32.46658316833735	17.222226025818568	-1.0	18.284629082636663	-1.0	18.315924286119003	-1.0
UVQSJ045415.95-611626.6	7.81682092525412	18.791116048514724	0.3221484981549086	19.853519105332815	0.3221484981549086	19.88481430881516	0.3221484981549086
HE0419-5657	12.60769839918824	18.549794948132735	0.11696847562884218	19.61219800495083	0.11696847562884218	19.64349320843317	0.11696847562884218
UKS0242-724	11.269701561478525	18.089302736532595	0.7636891540146997	19.15170579335069	0.7636891540146997	19.18300099683303	0.7636891540146997
IRAS_F21325-6237	32.54348516038416	17.999661146769945	0.04335530835432501	19.062064203588037	0.04335530835432501	19.09335940707038	0.04335530835432501	18.016772560230276	19.08675993041545	19.123901738420017	0.10288314726215396	0.10288314726215396	0.10288314726215396
IRAS_Z06229-6434	6.700034413319749	18.58207824449004	0.18643250259978408	19.644481301308133	0.18643250259978408	19.675776504790477	0.18643250259978408	18.61090110108593	19.680888471271103	19.71803027927567	0.13218352858898028	0.13218352858898028	0.13218352858898028
RBS567	14.877803626252826	17.35964617574219	-1.0	18.422049232560283	-1.0	18.453344436042624	-1.0
PKS0558-504	16.91921031841738	17.49065448641005	-1.0	18.553057543228146	-1.0	18.584352746710486	-1.0	16.89178187107629	17.961769241261464	17.998911049266034	-1.0	-1.0	-1.0
RX_J0503.1-6634	3.241461709164052	17.434356719385548	-1.0	18.49675977620364	-1.0	18.528054979685983	-1.0	18.091888794849062	19.161876165034236	19.199017973038806	-1.0	-1.0	-1.0
1H0419-577	12.114490466845396	18.360178300155017	0.04654523435051875	19.42258135697311	0.04654523435051875	19.453876560455452	0.04654523435051875	18.24525476181957	19.315242132004744	19.35238394000931	0.16597610524898238	0.16597610524898238	0.16597610524898238
RBS1992	23.445727936487877	18.255917436013295	0.13410556862175538	19.31832049283139	0.13410556862175538	19.34961569631373	0.13410556862175538	19.052644465943693	20.122631836128868	20.159773644133438	-1.0	-1.0	-1.0
ESO031-G08	9.674760712035155	18.79911320956093	0.32207995742819107	19.86151626637902	0.32207995742819107	19.892811469861364	0.32207995742819107	18.53766158581101	19.607648955996183	19.64479076400075	0.10270130055807847	0.10270130055807847	0.10270130055807847
PKS0355-483	20.290149938607478	17.927367344495284	0.09594515224908726	18.98977040131338	0.09594515224908726	19.02106560479572	0.09594515224908726	18.018939477276277	19.08892684746145	19.126068655466018	-1.0	-1.0	-1.0
HE0153-4520	28.995183613339826	17.066300583172932	-1.0	18.128703639991027	-1.0	18.159998843473367	-1.0	18.12826237775259	19.198249747937766	19.235391555942332	-1.0	-1.0	-1.0
HE0439-5254	15.177119608791473	18.20816194494398	0.0869560075409145	19.270565001762073	0.0869560075409145	19.301860205244417	0.0869560075409145
HE0038-5114	29.95435470749625	17.511738809599933	-1.0	18.574141866418024	-1.0	18.60543706990037	-1.0
HE0226-4110	29.76644105187034	18.003501729073044	0.20212538929445734	19.06590478589114	0.20212538929445734	19.09719998937348	0.20212538929445734	17.69698359790453	18.766970968089705	18.80411277609427	0.12900378017145966	0.12900378017145966	0.12900378017145966
HE2336-5540	30.93240492300965	17.39325779677207	-1.0	18.45566085359016	-1.0	18.486956057072504	-1.0	18.095887829094586	19.16587519927976	19.203017007284323	-1.0	-1.0	-1.0
RBS563	7.9683810216517355	19.11187624611839	0.4043925260579621	20.174279302936483	0.4043925260579621	20.205574506418824	0.4043925260579621	18.08824529731388	19.158232667499053	19.19537447550362	-1.0	-1.0	-1.0
HE0331-4112	26.56171394710281	17.18042550563412	-1.0	18.24282856245221	-1.0	18.274123765934554	-1.0
HE0435-5304	15.128939691763026	18.442798760209804	0.3907121155591171	19.5052018170279	0.3907121155591171	19.53649702051024	0.3907121155591171
HE2305-5315	33.87458047058687	17.18322969040631	-1.0	18.245632747224406	-1.0	18.276927950706746	-1.0
FAIRALL9	22.57115261596285	16.92461713660898	-1.0	17.987020193427075	-1.0	18.018315396909415	-1.0	17.42499701845404	18.494984388639214	18.53212619664378	-1.0	-1.0	-1.0
